# Supplementary material for: Prediction of Surgical Intervention in Acute Knee Trauma: A Focus on Threshold-Specific Performance and Clinical Decision Utility
Source: Diagnostics (Basel). 2026 May 22;16(11):1578. doi: 10.3390/diagnostics16111578 (PMC13257426; doi:10.3390/diagnostics16111578)
Supplement: Supplementary file 1 [file diagnostics-16-01578-s001.zip]

Archive with 4 entries (4 files):
- supplementary materials.pdf
- Suuplementary Figure S1.pdf
- Suuplementary Figure S2.pdf
- Suuplementary Figure S3.pdf
